# Supplementary material for: Flexible pri-miRNA structures enable tunable production of 5’ isomiRs
Source: RNA Biol. 2022 Feb 19;19(1):279–89. doi: 10.1080/15476286.2022.2025680 (PMC8865264; doi:10.1080/15476286.2022.2025680)
Supplement: Supplemental Material [file KRNB_A_2025680_SM1393.zip]

Archive with 3 entries (2 files):
- supplementary/
- supplementary/supp info.pdf
- supplementary/Supplementary Table S1.xlsx
