# Supplementary material for: Flexible pri-miRNA structures enable tunable production of 5’ isomiRs
Source: RNA Biol. 2022 Feb 19;19(1):279–89. doi: 10.1080/15476286.2022.2025680 (PMC8865264; doi:10.1080/15476286.2022.2025680)
Supplement: Supplemental Material [file KRNB_A_2025680_SM1393.zip › supplementary/Supplementary Table S1.xlsx]

## Sheet: Fig 5
					SRSF3		DDX3X		DDX21		hnRNPA1		hnRNPH2		FUS		hnRNPH1		RBM22 (control)		TUBA1A (control)
miRNA (miRBase)	SEQUENCE (miRBase)	miRNA (MirGeneDB)	Comparison miRBase vs MirGeneDB	Group	FC_NSEED	-log10(p-value)	FC_NSEED	-log10(p-value)	FC_NSEED	-log10(p-value)	FC_NSEED	-log10(p-value)	FC_NSEED	-log10(p-value)	FC_NSEED	-log10(p-value)	FC_NSEED	-log10(p-value)	FC_NSEED	-log10(p-value)	FC_NSEED	-log10(p-value)
let-7a-5p	UGAGGUAGUAGGUUGUAUAGUU	Hsa-Let-7-P1a_5p, Hsa-Let-7-P2a1_5p, Hsa-Let-7-P2a2_5p	consistent mature miRNA sequence	High fidelity	1.00315	3.19159	1.00103	0.574545	1.00546	8.02752	1.00319	3.39123	0.99894	0.628245	0.99964	0.164357	0.996575	3.51345	1.00012	0.0432557	1.00183	1.30764
let-7b-5p	UGAGGUAGUAGGUUGUGUGGUU	Hsa-Let-7-P2b2_5p	consistent mature miRNA sequence	High fidelity	0.999916	0.0728213	1.00133	3.40933	1.0022	7.16979	1.0009	1.64618	1.00082	1.35282	0.99893	2.03942	0.998195	4.91882	1.00015	0.149071	1.00037	0.403398
let-7e-5p	UGAGGUAGGAGGUUGUAUAGUU	Hsa-Let-7-P1b_5p	consistent mature miRNA sequence	High fidelity	1.001	0.396701	1.00097	0.540466	1.00435	4.36301	1.00503	5.03253	1.00232	1.51105	0.999044	0.456136	0.994847	5.4272	1.00028	0.0988457	1.0013	0.605319
let-7f-5p	UGAGGUAGUAGAUUGUAUAGUU	Hsa-Let-7-P2a3_5p, Hsa-Let-7-P2b1_5p	consistent mature miRNA sequence	High fidelity	1.00048	0.170256	1.00237	1.48219	1.00425	3.39161	1.00342	2.83288	1.00144	0.736617	0.997547	1.52342	0.995026	5.13738	1.00048	0.167911	1.00199	1.05306
let-7i-5p	UGAGGUAGUAGUUUGUGCUGUU	Hsa-Let-7-P2c2_5p	consistent mature miRNA sequence	High fidelity	0.999799	0.0743765	1.00144	0.920985	1.00386	3.83816	1.00153	0.868285	1	0.00148994	0.998588	0.946754	0.9963	3.03907	0.999405	0.252733	1.00041	0.170583
miR-128-3p	UCACAGUGAACCGGUCUCUUU	Hsa-Mir-128-P1_3p, Hsa-Mir-128-P2_3p	consistent mature miRNA sequence	High fidelity	1.00074	0.173828	1.00585	3.24987	1.00843	5.55051	1.00593	3.20181	1.00212	0.692062	0.997004	1.26446	0.993585	2.64303	0.99786	0.526095	1.00116	0.271951
miR-1307-5p	UCGACCGGACCUCGACCGGCU	Hsa-Mir-1307_5p	consistent seed sequence	High fidelity	0.999601	0.155589	1.00167	0.897974	1.00257	1.57981	1.00152	0.780155	1.00331	1.93612	0.998139	0.803249	0.997254	1.58574	1.00044	0.149994	0.999421	0.207468
miR-134-5p	UGUGACUGGUUGACCAGAGGGG	Hsa-Mir-134_5p	consistent mature miRNA sequence	High fidelity	0.998537	1.39216	1.0005	0.561087	1.00035	0.273999	0.999202	0.53347	0.998817	1.09066	0.999967	0.0179942	1.00028	0.183235	0.998962	1.14732	0.999038	0.686613
miR-146b-5p	UGAGAACUGAAUUCCAUAGGCU	Hsa-Mir-146-P2_5p	consistent seed sequence	High fidelity	1.00194	0.519321	1.00796	4.28471	1.0132	12.9832	1.00215	0.56917	0.998031	0.53896	0.993633	3.40037	0.996499	1.13645	0.997136	0.847117	1.00161	0.373826
miR-148a-3p	UCAGUGCACUACAGAACUUUGU	Hsa-Mir-148-P1_3p	consistent mature miRNA sequence	High fidelity	0.999151	0.286142	1.00254	1.63566	1.00394	3.46125	1.00497	4.13171	1.00466	3.68422	0.996679	2.30005	0.992968	6.38294	0.999651	0.0994729	1.00156	0.684529
miR-148b-3p	UCAGUGCAUCACAGAACUUUGU	Hsa-Mir-148-P3_3p	consistent mature miRNA sequence	High fidelity	0.996857	0.491079	1.00256	0.581619	1.00869	3.436	1.01298	5.26898	1.00433	0.984473	0.995032	1.30766	0.985308	5.69773	0.998642	0.186237	1.00508	1.11637
miR-182-5p	UUUGGCAAUGGUAGAACUCACACU	Hsa-Mir-96-P2_5p	consistent mature miRNA sequence	High fidelity	0.997364	2.05409	1.00424	2.78865	1.00309	2.53594	0.997204	1.9681	1.00057	0.22677	0.996065	2.59482	1.00047	0.156852	1.00031	0.106499	0.999029	0.327971
miR-192-5p	CUGACCUAUGAAUUGACAGCC	Hsa-Mir-192-P1_5p	consistent mature miRNA sequence	High fidelity	1.00049	0.503135	1.00091	0.741433	1.00051	0.371455	0.99977	0.156098	1.00017	0.142697	0.99934	0.550641	0.999706	0.187801	0.999847	0.0932965	0.999914	0.0565878
miR-193a-5p	UGGGUCUUUGCGGGCGAGAUGA	Hsa-Mir-193-P1a_5p	consistent mature miRNA sequence	High fidelity	0.997921	1.57786	1.00012	0.0767883	1.00064	0.519931	0.998474	0.980823	0.99847	1.10184	0.99915	0.591521	0.999866	0.0574309	0.997859	2.13487	0.998569	0.880468
miR-196a-5p	UAGGUAGUUUCAUGUUGUUGGG	Hsa-Mir-196-P1_5p	consistent mature miRNA sequence	High fidelity	1.00066	0.0978376	1.00043	0.0636379	1.00763	2.45355	1.00878	2.82758	1.00255	0.411143	0.999075	0.111378	0.996113	0.448026	1.00826	1.16728	1.00665	1.53323
miR-196b-5p	UAGGUAGUUUCCUGUUGUUGGG	Hsa-Mir-196-P3_5p	consistent seed sequence	High fidelity	1.00188	0.884438	0.998669	0.4788	1.00104	0.37807	1.00576	4.01395	1.00359	2.84254	1.00059	0.212019	0.994759	2.73391	1.00164	0.6742	1.00069	0.220961
miR-200c-3p	UAAUACUGCCGGGUAAUGAUGGA	Hsa-Mir-8-P2b_3p	consistent mature miRNA sequence	High fidelity	1.00356	1.01456	1.00513	2.08192	1.01515	10.412	1.00709	3.2272	0.997647	0.56775	0.996524	0.993023	0.990975	3.6626	0.999323	0.116571	1.00433	1.23919
miR-205-5p	UCCUUCAUUCCACCGGAGUCUG	Hsa-Mir-205-P1_5p	consistent seed sequence	High fidelity	1.00036	0.108741	1.00169	0.527822	1.0002	0.0477262	1.00481	3.13766	1.00357	1.63343	0.998787	0.383105	0.994583	3.18926	1.00135	0.50041	1.00098	0.344597
miR-21-5p	UAGCUUAUCAGACUGAUGUUGA	Hsa-Mir-21_5p	consistent seed sequence	High fidelity	0.999236	0.251797	1.00146	0.696379	1.00423	5.30724	1.00035	0.117087	1.00148	0.986961	0.99857	0.593789	0.997925	0.797748	1.00224	1.01408	1.00134	0.587284
miR-25-3p	CAUUGCACUUGUCUCGGUCUGA	Hsa-Mir-92-P2c_3p	consistent mature miRNA sequence	High fidelity	0.999372	0.227351	1.00235	1.73257	1.00412	4.12486	1.00373	3.15209	1.00324	2.34238	0.997012	2.29157	0.993833	6.16375	1.0007	0.270595	1.00109	0.424695
miR-26a-5p	UUCAAGUAAUCCAGGAUAGGCU	Hsa-Mir-26-P2_5p, Hsa-Mir-26-P3_5p	consistent mature miRNA sequence	High fidelity	1.00008	0.0867854	1.00046	0.762166	1.00065	1.26061	0.999941	0.0602455	0.99979	0.27302	1.00057	0.990154	0.999762	0.329554	0.999957	0.044402	1.00113	2.71379
miR-26b-5p	UUCAAGUAAUUCAGGAUAGGU	Hsa-Mir-26-P1_5p	consistent seed sequence	High fidelity	0.999862	0.250564	1.00068	1.46151	1.00106	3.6981	0.99968	0.536356	0.999879	0.222405	0.999427	1.42505	1.00023	0.51061	1.0002	0.29977	0.999811	0.390213
miR-27a-3p	UUCACAGUGGCUAAGUUCCGC	Hsa-Mir-27-P1_3p	consistent mature miRNA sequence	High fidelity	0.995451	1.50847	1.00913	4.88083	1.00882	5.13152	0.997402	0.59218	1.00552	2.19792	0.989597	6.64959	0.996932	0.848987	1.00111	0.22148	1.00072	0.147415
miR-30a-5p	UGUAAACAUCCUCGACUGGAAG	Hsa-Mir-30-P1a_5p	consistent seed sequence	High fidelity	0.998856	0.710433	1.00167	2.08669	1.00411	6.04242	0.999371	0.26594	0.996887	2.76423	0.99873	0.741551	0.999561	0.17123	0.997725	1.81467	0.999806	0.0690755
miR-30b-5p	UGUAAACAUCCUACACUCAGCU	Hsa-Mir-30-P2c_5p	consistent mature miRNA sequence	High fidelity	0.999745	0.0495142	1.00293	1.09097	1.00581	3.06846	1.00414	1.67238	1.0025	0.776543	0.995641	2.05114	0.994593	2.22606	0.997811	0.558422	1.00014	0.0273247
miR-30c-5p	UGUAAACAUCCUACACUCUCAGC	Hsa-Mir-30-P2a_5p, Hsa-Mir-30-P2b_5p	consistent seed sequence	High fidelity	0.998142	0.675022	1.0026	1.49388	1.0049	2.87988	0.99989	0.0236759	1.00032	0.0676998	0.995785	1.9134	0.997301	0.887357	0.99718	1.05895	0.998526	0.421679
miR-30d-5p	UGUAAACAUCCCCGACUGGAAG	Hsa-Mir-30-P1c_5p	consistent seed sequence	High fidelity	0.998181	2.14708	1.00121	2.97899	1.0022	3.6742	0.998461	1.23228	0.999249	0.45178	0.998419	1.41048	1.00009	0.0405388	0.998756	1.09962	0.998583	1.1042
miR-361-5p	UUAUCAGAAUCUCCAGGGGUAC	Hsa-Mir-361-v1_5p	consistent mature miRNA sequence	High fidelity	0.999256	0.499518	1.00258	2.96462	1.0017	1.77346	1.00033	0.197462	1.00062	0.416358	0.997287	2.63453	0.999311	0.398812	0.999691	0.16993	1.0003	0.147029
miR-379-5p	UGGUAGACUAUGGAACGUAGG	Hsa-Mir-154-P7_5p	consistent mature miRNA sequence	High fidelity	0.999391	0.249105	1.00109	0.902079	1.00215	1.77312	1.00176	1.15342	1.00072	0.336096	0.998875	0.597123	0.998441	1.20723	0.999019	0.565075	1.00017	0.060448
miR-99b-5p	CACCCGUAGAACCGACCUUGCG	Hsa-Mir-10-P2b_5p	consistent mature miRNA sequence	High fidelity	0.999493	0.302101	1.00004	0.0229747	1.00135	1.32604	1.00271	3.23969	1.0012	0.989723	0.998719	1.11787	0.995979	5.15366	0.999212	0.511046	1.00042	0.194356
let-7a-3p	CUAUACAAUCUACUGUCUUUC	Hsa-Let-7-P2a1_3p*, Hsa-Let-7-P2a2_3p*	consistent mature miRNA sequence	other	0.996491	0.121334	0.988923	0.39801	1.00694	0.23857	1.01196	0.446575	1.002	0.0658502	1.01779	0.996743	0.967811	2.09702	1.00548	0.195044	0.995762	0.147958
let-7b-3p	CUAUACAACCUACUGCCUUCCC	Hsa-Let-7-P2b2_3p*	consistent seed sequence	other	1.00177	0.110807	0.994857	0.585602	1.00333	0.318688	1.02455	4.14184	1.00927	1.30209	1.00039	0.0271137	0.982868	1.90825	1.00085	0.0512136	1.00111	0.064776
let-7c-5p	UGAGGUAGUAGGUUGUAUGGUU	Hsa-Let-7-P1c_5p	consistent mature miRNA sequence	other	1.00522	3.20893	0.998172	0.597777	1.00107	0.270542	1.00031	0.0807022	0.99777	1.19663	1.00174	0.555074	0.997625	1.48597	0.999174	0.255496	1.00019	0.0475831
let-7d-3p	CUAUACGACCUGCUGCCUUUCU	Hsa-Let-7-P2c1_3p*	consistent seed sequence	other	1.01295	1.12551	0.977581	2.93734	0.996521	0.253401	1.02006	1.74452	0.987504	1.22636	1.00235	0.123627	0.976375	2.13004	0.992389	0.443873	1.00902	0.588362
let-7d-5p	AGAGGUAGUAGGUUGCAUAGUU	Hsa-Let-7-P2c1_5p	consistent mature miRNA sequence	other	0.986038	0.843111	1.02239	1.87779	1.04545	7.21639	1.0304	2.64479	1.02401	1.97615	0.981206	1.51058	0.951408	6.06681	1.01111	0.608055	1.00438	0.176308
let-7e-3p	CUAUACGGCCUCCUAGCUUUCC	Hsa-Let-7-P1b_3p*	consistent mature miRNA sequence	other	0.993829	0.223248	0.969861	2.22252	0.981758	1.13314	0.984302	0.796576	0.968042	2.53224	1.00534	0.217804	1.0077	0.307518	0.997019	0.115229	1.0038	0.122736
let-7f-1-3p	CUAUACAAUCUAUUGCCUUCCC	Hsa-Let-7-P2b1_3p*	consistent seed sequence	other	1.02841	1.28411	0.985275	0.654237	1.02098	1.03759	1.01978	0.709182	0.993017	0.219405	1.00045	0.0141753	0.976133	0.800014	1.00487	0.121819	1.01961	0.67198
let-7g-3p	CUGUACAGGCCACUGCCUUGC	Hsa-Let-7-P2c3_3p*	consistent mature miRNA sequence	other	0.997937	0.257208	0.993516	0.817011	0.995822	0.947944	1.00076	0.0871341	0.989451	1.68896	1.0034	0.547162	1.00512	0.84685	0.992389	0.984423	0.999462	0.0579723
let-7g-5p	UGAGGUAGUAGUUUGUACAGUU	Hsa-Let-7-P2c3_5p	consistent mature miRNA sequence	other	1.00321	0.31475	1.02219	7.10862	1.03467	15.1623	1.0035	0.384951	1.00299	0.334999	0.980554	5.67299	0.986339	2.58229	0.996581	0.348906	1.00866	1.35473
let-7i-3p	CUGCGCAAGCUACUGCCUUGCU	Hsa-Let-7-P2c2_3p*	consistent seed sequence	other	1.00136	0.344853	0.998555	0.535108	1.00082	0.293309	1.00438	1.52168	0.99981	0.0571848	0.999673	0.112706	0.9945	2.15137	0.99972	0.0613492	1.00223	0.826272
miR-100-5p	AACCCGUAGAUCCGAACUUGUG	Hsa-Mir-10-P2a_5p	consistent mature miRNA sequence	other	1.00029	0.0186997	1.02312	5.48925	1.03428	12.353	1.01886	3.28647	1.02417	6.17046	0.977684	5.33086	0.970239	6.80874	1.00979	1.17663	1.00432	0.316118
miR-101-3p	UACAGUACUGUGAUAACUGAA	Hsa-Mir-101-P1-v2_3p, Hsa-Mir-101-P2-v2_3p	consistent seed sequence	other	1.03978	2.99144	1.03433	2.0661	1.08255	9.64535	0.999809	0.00548046	0.982626	0.780375	1.01592	0.709407	0.991036	0.32972	1.00802	0.286075	1.03072	1.63816
miR-103a-3p	AGCAGCAUUGUACAGGGCUAUGA	Hsa-Mir-103-P1_3p, Hsa-Mir-103-P2_3p	consistent mature miRNA sequence	other	1.00889	1.33803	1.01434	2.95839	1.03059	12.9199	1.00925	1.36878	0.996189	0.519761	0.984379	3.31977	0.987895	1.50896	0.996402	0.384503	1.01346	2.06112
miR-106b-3p	CCGCACUGUGGGUACUUGCUGC	Hsa-Mir-17-P3c_3p	consistent seed sequence	other	0.966527	3.28458	0.960351	6.12199	0.929314	12.9644	0.978407	2.13304	1.00164	0.0810026	1.01852	1.4608	1.01883	1.32307	1.0034	0.161538	0.970089	2.28286
miR-106b-5p	UAAAGUGCUGACAGUGCAGAU	Hsa-Mir-17-P3c_5p	consistent mature miRNA sequence	other	1.00105	0.0336019	0.99764	0.096286	1.01226	0.652721	1.04378	3.70842	1.00832	0.398414	1.00442	0.17996	0.962322	3.20688	1.00144	0.0500035	1.01973	0.982605
miR-10a-5p	UACCCUGUAGAUCCGAAUUUGUG	Hsa-Mir-10-P1a-v1_5p	consistent seed sequence	other	0.996616	0.137432	0.996828	0.1532	0.998987	0.0447879	0.988657	0.611699	1.01003	0.554319	0.975732	2.22683	0.985803	0.791824	0.981865	1.27077	1.00308	0.108938
miR-10b-5p	UACCCUGUAGAACCGAAUUUGUG	Hsa-Mir-10-P1b-v1_5p	consistent seed sequence	other	1.01001	1.2453	0.994316	0.611365	1.00132	0.0993942	0.987299	1.78888	0.985538	2.24156	0.992627	0.832016	1.00251	0.189338	0.984756	2.55511	1.00612	0.516786
miR-1180-3p	UUUCCGGCUCGCGUGGGUGUGU	Hsa-Mir-1180_3p	consistent mature miRNA sequence	other	1.00112	0.370106	1.00006	0.0153957	1.00138	0.384411	1.00093	0.537719	0.999173	0.252845	1.001	0.58417	0.99993	0.0234623	0.998923	0.78362	0.997913	0.576438
miR-125a-5p	UCCCUGAGACCCUUUAACCUGUGA	Hsa-Mir-10-P3b_5p	consistent mature miRNA sequence	other	1.00104	0.0984556	1.00659	1.33779	1.01442	3.94782	1.01658	4.39013	1.00843	1.43274	0.992948	1.2485	0.980768	5.63516	0.99979	0.0182936	1.00605	0.978758
miR-125b-5p	UCCCUGAGACCCUAACUUGUGA	Hsa-Mir-10-P3a_5p, Hsa-Mir-10-P3c_5p	consistent mature miRNA sequence	other	0.999503	0.0568635	1.00645	1.68557	1.01223	1.86585	1.01182	3.31571	1.00629	1.23727	0.996309	0.363884	0.990083	1.35004	1.002	0.257278	1.00389	0.581947
miR-126-3p	UCGUACCGUGAGUAAUAAUGCG	Hsa-Mir-126-v2_3p	consistent mature miRNA sequence	other	0.977329	1.12318	0.998015	0.0450291	0.989968	0.267841	0.987431	0.350276	0.980577	0.734491	0.990844	0.227771	1.03051	1.04973	0.986052	0.475663	0.982396	0.518403
miR-126-5p	CAUUAUUACUUUUGGUACGCG	Hsa-Mir-126-v1_5p	consistent mature miRNA sequence	other	1.00083	0.127151	0.99652	0.626258	0.998497	0.205396	1.00749	2.7066	1.00327	0.569525	1.00234	0.350029	0.990311	3.11692	0.99745	0.488539	1.00499	1.31736
miR-1266-5p	CCUCAGGGCUGUAGAACAGGGCU	Hsa-Mir-1266_5p	consistent mature miRNA sequence	other	0.994361	0.196951	1.02769	2.03831	1.03252	2.40539	0.993938	0.201045	1.00016	0.00555958	1.00153	0.0473013	1.00477	0.150015	1.00846	0.353191	0.99664	0.123145
miR-127-3p	UCGGAUCCGUCUGAGCUUGGCU	Hsa-Mir-127_3p	consistent mature miRNA sequence	other	1.00347	0.239368	1.02785	6.8313	1.03116	7.85614	1.01817	2.57851	1.0315	7.41088	0.979206	4.1038	0.974628	5.0889	1.01112	1.21614	1.0148	1.89835
miR-127-5p	CUGAAGCUCAGAGGGCUCUGAU	Hsa-Mir-127_5p*	consistent seed sequence	other	0.993672	0.367352	0.96837	2.07931	0.93432	8.95068	0.996087	0.221149	0.9929	0.585952	1.0375	4.02939	1.0232	1.78587	1.0012	0.0670647	0.98071	1.42968
miR-128-1-5p	CGGGGCCGUAGCACUGUCUGAGA	Hsa-Mir-128-P1_5p*	consistent mature miRNA sequence	other	0.999285	0.0367045	0.990055	0.824749	0.992365	0.566128	0.996933	0.253968	1.00177	0.0672532	0.999919	0.006295	0.997972	0.107284	1.0025	0.102516	0.98604	1.35239
miR-1301-3p	UUGCAGCUGCCUGGGAGUGACUUC	Hsa-Mir-1301_3p	consistent mature miRNA sequence	other	1.00024	0.00500477	1.01595	0.524805	1.0181	0.62546	0.999757	0.00506143	1.01645	0.483755	1.0118	0.330714	0.992929	0.161438	0.979892	0.672746	1.0272	1.14189
miR-1307-3p	ACUCGGCGUGGCGUCGGUCGUG	Hsa-Mir-1307_3p	consistent seed sequence	other	0.99547	0.172101	1.08523	10.9696	1.11174	15.8005	1.00845	0.369545	1.0192	1.30535	0.931669	8.62816	0.971655	2.51771	0.985034	1.01585	1.01147	0.528197
miR-130a-3p	CAGUGCAAUGUUAAAAGGGCAU	Hsa-Mir-130-P1a_3p	consistent mature miRNA sequence	other	1.03715	3.27942	0.991969	0.364309	1.01188	0.530442	1.03449	3.49058	0.995311	0.186552	1.01932	1.15952	0.986642	0.717763	1.01056	0.569024	1.01118	0.520023
miR-130b-3p	CAGUGCAAUGAUGAAAGGGCAU	Hsa-Mir-130-P1b_3p	consistent mature miRNA sequence	other	1.0232	1.33737	0.963615	2.89471	0.981961	0.888424	1.03104	1.76584	0.988546	0.415588	1.03494	2.58415	0.984542	0.55047	1.00677	0.284969	0.987753	0.369088
miR-130b-5p	ACUCUUUCCCUGUUGCACUAC	Hsa-Mir-130-P1b_5p*	consistent seed sequence	other	0.981954	0.291983	1.1636	8.68711	1.14006	7.4498	1.00764	0.108526	1.10869	3.69759	0.867751	6.78447	0.883059	4.87126	1.00862	0.135968	1.01109	0.153686
miR-132-3p	UAACAGUCUACAGCCAUGGUCG	Hsa-Mir-132-P1_3p	consistent mature miRNA sequence	other	0.983381	1.26439	1.02675	2.95659	1.02226	2.21183	0.998447	0.0697895	1.00735	0.430168	0.986185	1.28831	0.9951	0.335742	1.01224	0.847995	1.00308	0.132202
miR-139-5p	UCUACAGUGCACGUGUCUCCAGU	Hsa-Mir-139_5p	consistent mature miRNA sequence	other	1.0054	0.264567	1.01536	1.54568	1.01305	1.28172	1.00911	0.661566	1.0162	2.91824	0.98529	1.79444	0.990016	0.767338	1.00105	0.051738	1.00659	0.488387
miR-140-3p	UACCACAGGGUAGAACCACGG	Hsa-Mir-140-v2_3p	consistent seed sequence	other	0.994171	0.294057	1.04229	6.54481	1.04549	8.20026	1.00284	0.12263	1.03843	5.90095	0.967816	4.16778	0.96235	5.33503	1.01586	1.16846	0.998935	0.0428695
miR-140-5p	CAGUGGUUUUACCCUAUGGUAG	Hsa-Mir-140-v1_5p*	consistent mature miRNA sequence	other	1.00336	0.0515519	1.0071	0.13024	1.05665	2.14058	1.11571	4.6416	1.06287	1.98876	0.981432	0.39581	0.887582	4.03821	1.04005	0.878756	1.01613	0.267393
miR-141-5p	CAUCUUCCAGUACAGUGUUGGA	Hsa-Mir-8-P1b_5p*	consistent mature miRNA sequence	other	1.00021	0.0987888	0.9982	1.59505	0.999396	0.33975	1.00159	1.42088	0.999993	0.00315051	1.00038	0.201956	0.997751	1.78516	0.999134	0.520557	1.00042	0.184383
miR-142-3p	UGUAGUGUUUCCUACUUUAUGGA	Hsa-Mir-142-v3_3p	consistent mature miRNA sequence	other	1.00872	0.27103	0.963506	1.8116	0.944426	3.63994	0.991802	0.256903	1.00414	0.118313	1.02774	1.20527	1.01194	0.364248	1.02925	1.47115	1.02189	0.781397
miR-142-5p	CAUAAAGUAGAAAGCACUACU	Hsa-Mir-142-v1_5p	consistent mature miRNA sequence	other	0.978348	1.48558	0.9847	0.842738	0.975855	1.52769	1.01166	0.624402	1.00511	0.194122	0.99315	0.277064	0.966076	2.63704	0.996672	0.131737	0.998586	0.0524078
miR-143-3p	UGAGAUGAAGCACUGUAGCUC	Hsa-Mir-143_3p	consistent mature miRNA sequence	other	0.998874	1.21291	1.00143	2.31245	1.00321	8.1692	0.999592	0.266673	0.999704	0.201633	0.999805	0.112605	0.999054	0.809148	1.0002	0.128881	0.998947	0.853763
miR-143-5p	GGUGCAGUGCUGCAUCUCUGGU	Hsa-Mir-143_5p*	consistent seed sequence	other	0.970877	1.48087	0.979489	1.68997	0.959701	4.60699	0.975053	1.02338	0.976896	0.942402	1.03335	1.49311	1.024	1.01631	0.996129	0.141693	0.959904	1.99936
miR-144-5p	GGAUAUCAUCAUAUACUGUAAG	Hsa-Mir-144_5p	consistent seed sequence	other	1.01587	0.76194	0.998398	0.0514762	1.0178	0.973532	0.998491	0.0510042	0.993816	0.211202	1.00478	0.183042	0.988198	0.402397	0.984887	0.801206	1.00056	0.0165598
miR-145-3p	GGAUUCCUGGAAAUACUGUUCU	Hsa-Mir-145_3p*	consistent mature miRNA sequence	other	1.00192	0.0330759	1.10873	5.37909	1.15572	8.81539	1.01548	0.325802	1.05044	1.65516	0.907138	5.20067	0.941849	1.9611	1.03453	0.997248	1.03361	0.785194
miR-146a-5p	UGAGAACUGAAUUCCAUGGGUU	Hsa-Mir-146-P1_5p	consistent seed sequence	other	1.01091	1.74793	1.00381	0.332262	1.00866	1.02711	1.00822	1.05187	1.00058	0.0490285	1.00467	0.404904	0.990506	1.10853	0.997065	0.284696	1.0065	0.624339
miR-146b-3p	UGCCCUGUGGACUCAGUUCUGG	Hsa-Mir-146-P2_3p*	inconsistent seed sequence	other	1.03978	2.67763	0.987483	0.422749	1.01803	0.649132	1.04911	3.42738	0.974869	1.28407	0.994467	0.185755	0.988086	0.363881	0.994634	0.17096	1.03673	1.858
miR-148a-5p	AAAGUUCUGAGACACUCCGACU	Hsa-Mir-148-P1_5p*	consistent mature miRNA sequence	other	0.990244	0.260777	0.989339	0.244773	0.999967	0.00071725	1.05054	2.27197	0.988715	0.301813	1.01248	0.352731	0.983501	0.46149	0.998328	0.0313686	0.983796	0.401418
miR-149-5p	UCUGGCUCCGUGUCUUCACUCCC	Hsa-Mir-149_5p	consistent mature miRNA sequence	other	1.00298	0.367905	1.004	1.26609	1.00711	1.30466	1.00656	0.979283	1.00491	1.16454	0.995253	1.30269	0.996094	1.15085	1.00217	0.557197	1.00265	0.70868
miR-150-5p	UCUCCCAACCCUUGUACCAGUG	Hsa-Mir-150_5p	consistent mature miRNA sequence	other	0.990836	0.277583	1.04114	2.49657	1.0445	2.54491	1.0368	2.22337	1.05794	3.36751	1.00024	0.00610743	0.95502	2.78588	1.04126	2.95301	1.022	0.713749
miR-151a-3p	CUAGACUGAAGCUCCUUGAGG	Hsa-Mir-28-P2_3p	consistent seed sequence	other	1.00302	0.126356	0.959829	4.89427	0.942964	9.17131	1.00108	0.046389	1.00369	0.196303	1.05846	9.81042	0.9988	0.0627784	1.00661	0.393152	0.992698	0.372321
miR-152-3p	UCAGUGCAUGACAGAACUUGG	Hsa-Mir-148-P2_3p	consistent mature miRNA sequence	other	0.999087	0.0390668	1.02542	2.71908	1.04442	7.45587	1.03036	3.28217	1.02671	3.11098	0.975295	2.47083	0.960366	4.85382	1.00068	0.0273186	1.01252	0.792833
miR-155-5p	UUAAUGCUAAUCGUGAUAGGGGU	Hsa-Mir-155_5p	consistent seed sequence	other	0.996696	1.35838	1.0047	2.01069	1.00582	5.49743	0.999618	0.112305	1.00248	0.835936	0.993253	3.4589	0.998342	0.587621	1.00018	0.0447383	1.00115	0.300046
miR-15a-5p	UAGCAGCACAUAAUGGUUUGUG	Hsa-Mir-15-P1a_5p	consistent mature miRNA sequence	other	0.997763	0.0849204	1.00062	0.0264268	1.02592	2.31611	1.05155	4.68958	1.02432	1.67088	0.998636	0.0508324	0.951693	4.3111	1.02306	1.34648	1.01232	0.586326
miR-15b-3p	CGAAUCAUUAUUUGCUGCUCUA	Hsa-Mir-15-P1b_3p*	consistent mature miRNA sequence	other	0.999353	0.0790384	1.00145	0.171604	1.00099	0.131867	1.01087	2.25223	1.00279	0.364257	1.00342	0.530085	0.990324	1.61404	1.00525	0.841221	1.00075	0.0678818
miR-15b-5p	UAGCAGCACAUCAUGGUUUACA	Hsa-Mir-15-P1b_5p	consistent mature miRNA sequence	other	0.997411	0.188333	1.00849	0.996035	1.01611	3.1172	1.01738	2.60271	1.0181	2.80381	0.98845	1.56467	0.975002	4.66311	1.00421	0.367	1.0029	0.210009
miR-16-5p	UAGCAGCACGUAAAUAUUGGCG	Hsa-Mir-15-P2a_5p	consistent mature miRNA sequence	other	0.998896	0.206181	1.00402	1.09438	1.00942	4.23177	1.00793	2.37155	1.00669	2.25209	0.994883	1.28611	0.990268	3.63473	1.00285	0.556951	0.999143	0.138571
miR-17-3p	ACUGCAGUGAAGGCACUUGUAG	Hsa-Mir-17-P1a_3p*	consistent seed sequence	other	1.06391	3.18541	1.06504	3.25667	1.17446	19.3636	1.04735	2.02598	0.981753	0.543404	0.945687	2.84273	0.950885	2.08676	1.00293	0.058644	1.05097	2.00271
miR-17-5p	CAAAGUGCUUACAGUGCAGGUAG	Hsa-Mir-17-P1a_5p	consistent mature miRNA sequence	other	0.995755	1.11082	0.992997	2.77632	0.991967	4.02948	0.999752	0.0406278	1.00618	2.12108	0.997516	0.580273	0.992225	2.93125	1.00068	0.109449	0.999956	0.00749414
miR-181a-2-3p	ACCACUGACCGUUGACUGUACC	Hsa-Mir-181-P1b_3p*	consistent mature miRNA sequence	other	0.990823	2.01507	0.995604	0.83167	0.998581	0.197849	0.996325	0.58758	1.00354	0.59515	0.999271	0.0846945	0.991489	1.94425	1.00342	0.527509	0.98739	3.28548
miR-181a-3p	ACCAUCGACCGUUGAUUGUACC	Hsa-Mir-181-P1a_3p*	consistent mature miRNA sequence	other	0.993859	1.12811	1.00833	1.61383	1.01466	4.8086	1.00301	0.383355	1.0101	2.02707	0.988523	2.832	0.986207	2.60308	1.00528	0.673094	0.996139	0.510703
miR-181a-5p	AACAUUCAACGCUGUCGGUGAGU	Hsa-Mir-181-P1a_5p, Hsa-Mir-181-P1b_5p	consistent mature miRNA sequence	other	0.997883	0.0765002	1.055	7.61941	1.07522	14.5567	1.03053	2.48582	1.05452	6.89732	0.952376	6.02686	0.942759	7.8315	1.02537	1.89728	1.01103	0.498707
miR-181b-3p	CUCACUGAACAAUGAAUGCAA	Hsa-Mir-181-P2a_3p*	consistent mature miRNA sequence	other	1.01099	1.27399	0.990329	1.63205	0.996836	0.282158	1.00771	0.8043	0.995918	0.331169	1.01392	2.12532	1.01082	1.06826	0.999456	0.0325674	1.00054	0.0293728
miR-181b-5p	AACAUUCAUUGCUGUCGGUGGGU	Hsa-Mir-181-P2a_5p, Hsa-Mir-181-P2b_5p	consistent seed sequence	other	1.00143	0.0429153	1.0693	7.76104	1.10519	18.7551	1.02803	1.82719	1.04807	4.3962	0.932799	8.47137	0.943532	5.5178	1.01251	0.58077	1.01071	0.417757
miR-181c-3p	AACCAUCGACCGUUGAGUGGAC	Hsa-Mir-181-P1c_3p*	inconsistent seed sequence	other	0.998112	0.187925	0.994626	0.454311	1.00619	0.804665	0.996121	0.274005	1.01093	1.43465	0.996794	0.253055	0.983963	2.31018	0.994788	0.42168	0.996423	0.273429
miR-181c-5p	AACAUUCAACCUGUCGGUGAGU	Hsa-Mir-181-P1c_5p	consistent seed sequence	other	1.03013	0.906634	1.08827	4.67765	1.12621	9.48629	1.05418	2.48989	1.0627	3.27903	0.931466	3.68275	0.922746	4.28201	1.03634	1.267	1.01358	0.259297
miR-181d-5p	AACAUUCAUUGUUGUCGGUGGGU	Hsa-Mir-181-P2c_5p	consistent seed sequence	other	0.975403	0.924829	1.06615	5.95206	1.07243	4.87732	1.02869	1.31511	1.04038	1.8721	0.951474	3.15074	0.949766	3.55769	1.0272	1.31239	1.01289	0.412261
miR-183-5p	UAUGGCACUGGUAGAAUUCACU	Hsa-Mir-96-P3-v1_5p	consistent mature miRNA sequence	other	1.01862	1.5886	1.04471	7.01247	1.09036	22.9325	1.01248	1.04644	0.988095	1.13531	0.960203	6.77301	0.975527	2.9778	0.992298	0.714736	1.03167	3.43283
miR-185-5p	UGGAGAGAAAGGCAGUUCCUGA	Hsa-Mir-185_5p	consistent mature miRNA sequence	other	1.00142	0.276743	1.00063	0.0702192	0.998174	0.243612	1.00017	0.021593	0.996518	0.663547	0.998671	0.173295	1.00777	1.79977	0.995616	0.74823	0.996029	0.658322
miR-186-5p	CAAAGAAUUCUCCUUUUGGGCU	Hsa-Mir-186_5p	consistent seed sequence	other	0.996328	1.00645	0.999381	0.136491	1.00075	0.142502	1.00546	1.84379	0.999137	0.165668	1.0001	0.0160045	0.995343	1.43752	1.00025	0.0359884	1.00054	0.0890768
miR-191-5p	CAACGGAAUCCCAAAAGCAGCUG	Hsa-Mir-191_5p	consistent mature miRNA sequence	other	0.999034	0.0724082	0.996522	0.388244	1.00289	0.293681	1.02608	6.45543	1.01124	1.61009	1.00387	0.405763	0.97575	5.38607	1.00131	0.0971367	1.00974	1.32139
miR-193a-3p	AACUGGCCUACAAAGUCCCAGU	Hsa-Mir-193-P1a_3p*	consistent mature miRNA sequence	other	0.965731	0.414335	1.05005	0.910909	1.16884	4.76777	1.17173	5.1262	1.08456	1.41922	0.965728	0.461741	0.864848	3.73001	1.06288	1.04565	1.06835	1.1726
miR-193b-3p	AACUGGCCCUCAAAGUCCCGCU	Hsa-Mir-193-P1b_3p	consistent mature miRNA sequence	other	0.970999	0.577633	1.05166	1.52009	1.097	4.18307	1.09815	3.73053	1.08496	3.19497	0.957994	1.22874	0.8903	4.24316	1.05757	1.69964	1.00819	0.117584
miR-193b-5p	CGGGGUUUUGAGGGCGAGAUGA	Hsa-Mir-193-P1b_5p*	consistent mature miRNA sequence	other	0.984485	0.40857	0.995191	0.137174	0.997368	0.0718405	1.03267	1.25698	1.02307	1.1193	1.01453	0.467846	1.00027	0.00487857	1.01845	0.628529	0.983506	0.505254
miR-194-5p	UGUAACAGCAACUCCAUGUGGA	Hsa-Mir-194-P2_5p	consistent mature miRNA sequence	other	1.01199	2.79008	1.01589	3.81655	1.03344	17.1832	0.997483	0.289367	0.989018	2.5658	0.988234	3.37751	0.992745	1.04112	0.998685	0.120737	1.00409	0.520936
miR-195-5p	UAGCAGCACAGAAAUAUUGGC	Hsa-Mir-15-P2c_5p	consistent seed sequence	other	1.00273	0.222955	1.0057	0.802819	1.01266	2.0573	1.01357	2.56613	1.01031	1.43651	0.993849	0.913706	0.977059	4.41527	1.00463	0.470518	1.00731	0.966281
miR-197-3p	UUCACCACCUUCUCCACCCAGC	Hsa-Mir-197_3p	consistent mature miRNA sequence	other	0.993376	1.10452	1.00911	1.92345	1.00166	0.231478	0.989714	2.03664	1.00447	0.631716	0.985307	3.9459	0.997979	0.25674	0.998272	0.196413	1.0058	1.07931
miR-199a-5p	CCCAGUGUUCAGACUACCUGUUC	Hsa-Mir-199-P2-v1_5p*, Hsa-Mir-199-P3-v1_5p*	consistent mature miRNA sequence	other	0.999649	0.0388616	1.00092	0.12783	1.0123	3.38935	1.01398	4.33326	1.00404	0.717685	0.99404	1.12046	0.986162	3.93428	1.00394	0.610353	1.00646	1.12304
miR-199b-5p	CCCAGUGUUUAGACUAUCUGUUC	Hsa-Mir-199-P1-v1_5p*	consistent mature miRNA sequence	other	1.00043	0.0544174	1.00398	1.03007	1.00968	3.16146	1.01362	4.26084	1.00625	1.69365	0.995452	0.860755	0.988452	3.54172	1.00336	0.474484	1.00569	0.944729
miR-19a-3p	UGUGCAAAUCUAUGCAAAACUGA	Hsa-Mir-19-P1_3p	consistent mature miRNA sequence	other	0.98608	0.356254	1.04165	1.59804	1.07128	4.43326	1.03501	1.25311	1.02751	0.731923	0.981033	0.525295	0.953536	1.60474	1.00596	0.122988	1.00297	0.0547776
miR-19b-3p	UGUGCAAAUCCAUGCAAAACUGA	Hsa-Mir-19-P2a_3p, Hsa-Mir-19-P2b_3p	consistent mature miRNA sequence	other	1.00046	0.0383892	1.00866	1.79087	1.02028	7.43478	1.00511	0.632524	1.00288	0.341435	0.994367	0.654287	0.986807	2.88244	0.995377	0.577781	0.99895	0.0909471
miR-200a-3p	UAACACUGUCUGGUAACGAUGU	Hsa-Mir-8-P1a_3p	consistent seed sequence	other	0.998283	0.152076	1.00949	2.01593	1.01266	2.95143	1.01487	3.1347	1.00889	1.36673	0.993745	1.00713	0.979262	5.36899	1.00127	0.111341	1.00286	0.278486
miR-200a-5p	CAUCUUACCGGACAGUGCUGGA	Hsa-Mir-8-P1a_5p*	consistent mature miRNA sequence	other	1.00961	1.29933	0.997456	0.232955	0.998812	0.103301	1.00199	0.178389	0.993999	0.728351	0.987205	2.4878	0.977872	4.16053	0.974476	6.62428	1.00853	0.937224
miR-200b-3p	UAAUACUGCCUGGUAAUGAUGA	Hsa-Mir-8-P2a_3p	consistent seed sequence	other	0.988882	0.639735	1.01172	0.836457	1.00586	0.306882	1.04143	6.04224	1.04077	5.25112	0.984874	1.20792	0.965525	3.57959	1.01574	1.0661	0.994899	0.228211
miR-203a-3p	GUGAAAUGUUUAGGACCACUAG	Hsa-Mir-203-v1_3p	consistent mature miRNA sequence	other	0.995036	0.281925	0.985276	1.17065	0.988586	0.885246	1.00797	0.500939	0.992851	0.48127	1.00173	0.0831683	1.01406	1.20188	0.985872	1.12188	1.00079	0.0321393
miR-20a-5p	UAAAGUGCUUAUAGUGCAGGUAG	Hsa-Mir-17-P3a_5p	consistent mature miRNA sequence	other	1.00399	0.304184	1.00289	0.252575	1.01339	1.95681	1.02778	6.51475	1.00889	1.12731	0.993102	0.575006	0.975598	3.59096	1.00221	0.142378	1.01072	0.935088
miR-21-3p	CAACACCAGUCGAUGGGCUGU	Hsa-Mir-21_3p*	consistent seed sequence	other	1.00247	0.889258	0.991075	9.04792	0.99468	4.3178	0.998981	0.270438	0.991223	7.40832	1.00541	3.53046	1.00134	0.404709	0.994023	3.72026	0.999476	0.127137
miR-210-3p	CUGUGCGUGUGACAGCGGCUGA	Hsa-Mir-210_3p	consistent mature miRNA sequence	other	0.998366	0.292659	0.991054	4.00164	0.986365	8.30215	1.00657	2.36641	1.0019	0.421919	1.00839	3.2615	0.997935	0.381709	1.00309	0.70706	0.993059	1.96842
miR-218-5p	UUGUGCUUGAUCUAACCAUGU	Hsa-Mir-218-P2_5p	consistent mature miRNA sequence	other	0.98416	3.39837	1.00276	0.297287	0.993704	0.877934	0.992901	0.988078	0.999649	0.0326674	0.999926	0.00532416	1.0054	0.653347	1.00524	0.638427	0.993753	0.814206
miR-22-3p	AAGCUGCCAGUUGAAGAACUGU	Hsa-Mir-22-P1a_3p	consistent mature miRNA sequence	other	0.987577	0.405115	1.08361	8.59287	1.10902	13.6635	1.03535	1.77411	1.08467	8.05691	0.932106	6.36896	0.925659	6.39593	1.03914	2.1663	1.00993	0.269512
miR-22-5p	AGUUCUUCAGUGGCAAGCUUUA	Hsa-Mir-22-P1a_5p*	consistent mature miRNA sequence	other	0.946185	0.965689	1.07769	2.11372	1.15554	5.93719	1.14049	4.34377	1.08387	1.91445	0.976101	0.367679	0.857776	5.13698	1.04727	0.871228	0.993525	0.0699244
miR-221-3p	AGCUACAUUGUCUGCUGGGUUUC	Hsa-Mir-221-P1_3p	consistent mature miRNA sequence	other	0.991368	0.32114	1.01763	0.848145	1.04025	3.18171	1.05952	5.62503	1.03928	2.36825	0.98414	0.86411	0.935598	6.46278	1.01582	0.717125	1.02037	0.919477
miR-222-3p	AGCUACAUCUGGCUACUGGGU	Hsa-Mir-221-P2_3p	consistent seed sequence	other	0.978077	0.556259	1.09529	5.62167	1.11577	7.5951	1.10033	5.03439	1.07655	3.29695	0.941789	2.88899	0.920344	4.89457	1.04649	1.61763	1.03592	0.907511
miR-223-3p	UGUCAGUUUGUCAAAUACCCCA	Hsa-Mir-223_3p	consistent seed sequence	other	1.0068	0.258275	1.05538	5.35931	1.10763	16.2608	1.00506	0.193072	0.999245	0.0260299	0.958382	4.066	0.999742	0.00729551	0.983152	1.04328	1.01401	0.681449
miR-2355-5p	AUCCCCAGAUACAAUGGACAA	Hsa-Mir-2355_5p	consistent seed sequence	other	0.989346	0.608796	1.0397	5.51842	1.04936	10.9775	1.00399	0.191481	1.02131	2.04177	0.954696	8.39518	0.96561	4.20704	1.01782	1.38687	1.00579	0.278564
miR-23a-3p	AUCACAUUGCCAGGGAUUUCC	Hsa-Mir-23-P1_3p	consistent seed sequence	other	0.973786	0.858282	1.0826	6.25506	1.11167	10.3355	1.05184	2.45938	1.08974	6.07542	0.926814	5.10058	0.905944	7.31448	1.03489	1.31408	1.01903	0.497304
miR-23b-3p	AUCACAUUGCCAGGGAUUACC	Hsa-Mir-23-P2_3p	consistent seed sequence	other	0.965175	0.549471	1.23218	10.7043	1.25961	12.8056	1.03465	0.533081	1.1913	7.15293	0.827176	8.72635	0.853869	6.11971	1.0516	0.943319	1.03375	0.506066
miR-24-2-5p	UGCCUACUGAGCUGAAACACAG	Hsa-Mir-24-P1_5p*	inconsistent seed sequence	other	0.994154	0.188213	1.02351	1.45383	1.03096	1.63759	0.994078	0.224394	1.00586	0.201343	0.989366	0.367246	0.973291	1.08118	0.972583	1.40068	0.991366	0.341925
miR-24-3p	UGGCUCAGUUCAGCAGGAACAG	Hsa-Mir-24-P1_3p, Hsa-Mir-24-P2_3p	consistent mature miRNA sequence	other	0.983004	0.720744	1.05555	6.73634	1.07208	8.95379	1.03492	2.31089	1.03665	2.67621	0.965666	2.6367	0.946236	5.189	1.00935	0.342641	1.00842	0.295893
miR-26b-3p	CCUGUUCUCCAUUACUUGGCUC	Hsa-Mir-26-P1_3p*	consistent mature miRNA sequence	other	1.00546	0.373315	0.997008	0.227274	1.00712	0.455107	1.01536	1.86263	0.995009	0.326931	1.00202	0.124091	0.989694	0.947661	0.996736	0.207184	0.998319	0.0750316
miR-27b-3p	UUCACAGUGGCUAAGUUCUGC	Hsa-Mir-27-P2_3p	consistent mature miRNA sequence	other	0.997158	0.416525	1.01441	3.8921	1.01855	6.22862	1.00072	0.0777886	1.00527	0.958766	0.985751	3.90159	0.993371	1.09991	1.00263	0.343795	1.01004	2.24218
miR-28-3p	CACUAGAUUGUGAGCUCCUGGA	Hsa-Mir-28-P1_3p	consistent mature miRNA sequence	other	1.02535	6.8453	0.995406	0.530153	1.01629	4.2735	1.00426	0.463631	0.975807	8.73451	1.00677	0.799787	0.990946	1.19135	0.986582	2.34049	1.0176	3.29353
miR-29a-3p	UAGCACCAUCUGAAAUCGGUUA	Hsa-Mir-29-P1a_3p	consistent mature miRNA sequence	other	0.985652	0.322891	1.18994	18.504	1.24634	30.4276	0.979474	0.502225	1.02125	0.604877	0.897887	7.55293	0.969351	0.84948	1.01822	0.452064	1.04167	1.33638
miR-29b-2-5p	CUGGUUUCACAUGGUGGCUUAG	Hsa-Mir-29-P2b-v1_5p*	consistent seed sequence	other	1.09221	5.45726	0.970351	1.12445	1.0233	0.795772	1.00931	0.217506	0.916356	6.26881	1.01893	0.670234	1.01968	0.635394	0.96079	1.43121	0.998661	0.0285367
miR-29c-5p	UGACCGAUUUCUCCUGGUGUUC	Hsa-Mir-29-P1b_5p*	inconsistent seed sequence	other	0.943709	3.84194	0.941352	4.15603	0.93405	5.77168	0.942427	3.67657	1.01128	0.31884	1.00246	0.0622726	0.982862	0.508414	1.01101	0.336973	0.974148	1.1013
miR-30a-3p	CUUUCAGUCGGAUGUUUGCAGC	Hsa-Mir-30-P1a_3p*	consistent mature miRNA sequence	other	1.05499	8.11086	0.973461	2.22568	0.994232	0.280689	1.05034	6.47527	0.971997	2.43965	1.03486	3.70241	1.00197	0.0797476	1.01141	0.585155	1.01362	0.754692
miR-30c-2-3p	CUGGGAGAAGGCUGUUUACUCU	Hsa-Mir-30-P2a_3p*	consistent mature miRNA sequence	other	1.00338	0.210078	0.99288	0.648529	1.00404	0.412021	1.00061	0.0347871	0.993701	0.582292	0.998381	0.110314	0.991491	0.933635	0.995876	0.280024	1.00875	0.884615
miR-30d-3p	CUUUCAGUCAGAUGUUUGCUGC	Hsa-Mir-30-P1c_3p*	consistent mature miRNA sequence	other	1.09003	3.61309	0.937518	2.04278	0.983708	0.314746	1.03108	0.714662	0.900365	5.53156	1.09538	4.35383	1.07314	2.4531	0.980038	0.383934	1.06313	1.99517
miR-30e-3p	CUUUCAGUCGGAUGUUUACAGC	Hsa-Mir-30-P1b_3p*	consistent mature miRNA sequence	other	1.0025	0.599484	0.992018	4.447	0.993463	3.6586	1.00031	0.0532435	0.990812	6.34171	1.007	3.3214	1.00512	1.76852	0.998485	0.403614	0.997699	0.615726
miR-30e-5p	UGUAAACAUCCUUGACUGGAAG	Hsa-Mir-30-P1b_5p	consistent seed sequence	other	1.05348	2.91406	1.09601	6.37045	1.1672	16.9082	1.0165	0.494303	0.972716	1.11365	0.972463	1.12571	0.98687	0.322239	0.999726	0.00585844	1.05091	2.04387
miR-32-5p	UAUUGCACAUUACUAAGUUGCA	Hsa-Mir-32_5p	consistent mature miRNA sequence	other	1.01391	0.637466	0.983458	0.901336	1.00103	0.0288727	1.03011	2.11815	1.01924	1.02071	1.00952	0.467721	0.958866	3.89933	1.00117	0.037316	1.01472	0.626245
miR-324-3p	ACUGCCCCAGGUGCUGCUGG	Hsa-Mir-324_3p*	inconsistent seed sequence	other	0.969405	0.955244	0.98042	0.470388	0.944066	3.78242	1.06622	2.3698	1.05936	2.82387	1.00018	0.00327184	0.954281	1.82044	0.996318	0.0648495	0.983252	0.398023
miR-324-5p	CGCAUCCCCUAGGGCAUUGGUGU	Hsa-Mir-324_5p	consistent mature miRNA sequence	other	0.98595	1.19354	1.00157	0.0793995	1.00866	0.613158	1.03124	2.51597	1.01102	0.782736	1.00107	0.0541313	0.984279	1.28416	0.995634	0.27171	1.01123	0.547297
miR-326	CCUCUGGGCCCUUCCUCCAG	Hsa-Mir-326_3p	consistent mature miRNA sequence	other	1.00763	0.424961	1.00543	0.307676	1.01729	1.27791	1.03739	5.39714	1.01641	1.23795	0.993592	0.427505	0.957357	6.67472	1.00025	0.0119548	1.00494	0.29215
miR-328-3p	CUGGCCCUCUCUGCCCUUCCGU	Hsa-Mir-328_3p	consistent mature miRNA sequence	other	1.00353	0.382823	0.998599	0.124864	0.996273	0.467968	1.0011	0.104538	1.0111	1.75367	1.00054	0.0471389	0.985057	2.47548	0.995584	0.624886	0.996907	0.328221
miR-330-5p	UCUCUGGGCCUGUGUCUUAGGC	Hsa-Mir-330-v1_5p*, Hsa-Mir-330-v2_5p*	consistent seed sequence	other	0.999506	0.0573835	0.997034	0.830517	0.995112	1.67994	1.00848	1.92317	0.998174	0.379228	1.00351	0.751059	0.998632	0.185044	0.996467	0.763126	1.00134	0.204226
miR-331-3p	GCCCCUGGGCCUAUCCUAGAA	Hsa-Mir-331_3p	consistent mature miRNA sequence	other	0.973877	1.71379	0.968083	1.42669	0.910897	9.51692	0.980484	1.20102	1.01297	0.714126	1.02247	1.08527	1.0272	1.32289	0.992788	0.30585	0.987513	0.548198
miR-335-3p	UUUUUCAUUAUUGCUCCUGACC	Hsa-Mir-335_3p*	consistent mature miRNA sequence	other	0.991089	0.171793	1.03549	1.23574	1.05571	2.23213	1.03607	1.05116	1.03996	1.29502	1.01733	0.411737	0.980378	0.455684	1.08293	3.59922	1.0004	0.00635967
miR-337-3p	CUCCUAUAUGAUGCCUUUCUUC	Hsa-Mir-337-v2_3p	consistent mature miRNA sequence	other	0.995138	0.113542	0.965412	1.47912	0.973686	0.962158	1.01152	0.331921	1.0078	0.211981	0.985268	0.433184	0.958425	1.95808	0.988898	0.279113	1.01007	0.259378
miR-338-3p	UCCAGCAUCAGUGAUUUUGUUG	Hsa-Mir-338-P1_3p	consistent seed sequence	other	0.99984	0.0303636	1.00818	4.33825	1.00983	6.4746	0.999653	0.0671391	1.00627	3.46723	0.992479	5.81256	0.996519	1.10299	0.997525	0.679485	0.999681	0.0600608
miR-339-5p	UCCCUGUCCUCCAGGAGCUCACG	Hsa-Mir-339_5p	consistent mature miRNA sequence	other	0.99468	0.456744	1.00679	1.30654	1.00937	2.20688	1.00619	1.0654	0.997994	0.228036	0.984376	2.22233	0.990187	0.875307	0.995144	0.441684	1.00399	0.546346
miR-342-3p	UCUCACACAGAAAUCGCACCCGU	Hsa-Mir-342_3p	consistent seed sequence	other	0.996021	0.147125	0.991452	0.344139	0.982914	0.958666	1.01075	0.514438	1.00091	0.0345386	1.04357	3.73747	1.02123	1.1612	1.0547	5.36737	1.00737	0.305133
miR-342-5p	AGGGGUGCUAUCUGUGAUUGA	Hsa-Mir-342_5p*	consistent seed sequence	other	0.976209	2.02091	1.00924	0.55763	1.0136	0.739699	0.977801	1.66956	1.02066	2.11094	0.970834	3.79056	0.991413	0.406382	1.00765	0.485853	0.993466	0.351654
miR-345-5p	GCUGACUCCUAGUCCAGGGCUC	Hsa-Mir-345_5p	consistent mature miRNA sequence	other	0.993876	0.512971	0.999828	0.0114464	1.00238	0.16438	1.0188	2.23643	1.00586	0.472128	0.995046	0.46878	0.976492	3.21778	0.995493	0.302514	1.00135	0.0650478
miR-34a-5p	UGGCAGUGUCUUAGCUGGUUGU	Hsa-Mir-34-P1_5p	consistent mature miRNA sequence	other	1.00354	0.383887	1.01325	2.36888	1.03468	11.7292	1.00396	0.341373	0.997691	0.265069	0.984797	4.15049	0.992187	1.05377	0.994675	0.739587	1.01259	2.38553
miR-361-3p	UCCCCCAGGUGUGAUUCUGAUUU	Hsa-Mir-361-v2_3p	consistent seed sequence	other	1.04439	1.65918	0.990804	0.214694	0.97407	0.923911	1.08276	5.65336	1.02672	0.951268	1.08762	6.53233	1.03924	1.66471	1.03684	1.48898	1.04879	2.00977
miR-365ab-3p	UAAUGCCCCUAAAAAUCCUUAU	Hsa-Mir-193-P2a_3p	consistent mature miRNA sequence	other	0.999672	0.0176524	1.00451	0.458513	1.01545	3.06481	1.02318	4.41742	1.00881	1.35708	0.998155	0.143655	0.979226	4.15105	1.00639	0.57587	0.999095	0.056488
miR-374a-3p	CUUAUCAGAUUGUAUUGUAAUU	Hsa-Mir-374-P1_3p	consistent mature miRNA sequence	other	1.00067	0.302308	0.999797	0.0864772	0.999823	0.0754531	0.998463	0.952314	0.998919	0.58931	0.999434	0.287368	0.998164	1.18218	0.997816	1.80345	0.998228	1.18563
miR-374a-5p	UUAUAAUACAACCUGAUAAGUG	Hsa-Mir-374-P1_5p	consistent mature miRNA sequence	other	1.0003	0.0986876	1.00068	0.19984	1.00055	0.176177	0.99795	0.839891	1.0016	0.460993	0.999077	0.23916	1.00217	0.741408	1.00015	0.0382914	0.997412	0.845744
miR-374b-5p	AUAUAAUACAACCUGCUAAGUG	Hsa-Mir-374-P2_5p	consistent mature miRNA sequence	other	0.99952	0.356287	1.00163	0.918774	1.00029	0.140601	0.999589	0.23952	1.00144	1.52082	1.00008	0.0386955	1.00012	0.0404258	1.00126	1.05944	0.999646	0.287027
miR-378a-3p	ACUGGACUUGGAGUCAGAAGGC	Hsa-Mir-378_3p	consistent mature miRNA sequence	other	0.994601	0.0967785	1.17839	13.9976	1.23404	23.6536	1.0438	1.50356	1.07371	3.50147	0.885966	8.32622	0.923833	4.28925	1.02541	0.734156	1.00927	0.179431
miR-378a-5p	CUCCUGACUCCAGGUCCUGUGU	Hsa-Mir-378_5p*	consistent mature miRNA sequence	other	0.989647	0.553371	0.975594	2.26473	0.986545	1.0427	1.00085	0.0376384	0.992095	0.39012	1.01485	0.779299	0.984937	0.785726	0.981048	1.38354	1.00333	0.141759
miR-423-3p	AGCUCGGUCUGAGGCCCCUCAGU	Hsa-Mir-423_3p	consistent mature miRNA sequence	other	1.00544	0.0967728	1.00852	0.167658	1.04865	1.46302	1.11367	4.94534	1.05098	1.59338	0.98967	0.216804	0.918653	3.64749	1.01056	0.19494	1.03212	0.717637
miR-423-5p	UGAGGGGCAGAGAGCGAGACUUU	Hsa-Mir-423_5p	consistent mature miRNA sequence	other	0.991588	0.505253	1.01254	1.52346	1.02434	3.43458	1.01385	1.22084	1.00739	0.595073	0.992883	0.640698	0.980558	2.32632	1.00606	0.367916	1.00012	0.00599668
miR-424-5p	CAGCAGCAAUUCAUGUUUUGAA	Hsa-Mir-15-P1d_5p	consistent mature miRNA sequence	other	0.985263	0.505813	1.02336	1.22477	1.05402	4.11395	1.05997	4.15079	1.03401	1.62707	0.984973	0.546234	0.927345	5.69008	1.02145	0.970572	1.02124	0.935299
miR-425-3p	AUCGGGAAUGUCGUGUCCGCCC	Hsa-Mir-425_3p*	inconsistent seed sequence	other	1.12599	3.46322	0.967841	0.480601	1.08192	1.93176	1.09287	2.17662	0.964595	0.568913	1.04488	0.774602	0.900987	3.10643	0.97357	0.433403	1.08849	2.29157
miR-425-5p	AAUGACACGAUCACUCCCGUUGA	Hsa-Mir-425_5p	consistent seed sequence	other	0.959645	0.845928	1.14108	6.34683	1.1141	4.26744	1.09573	3.02967	1.20917	11.0587	0.913484	3.37236	0.900112	4.19115	1.06148	1.47879	0.986902	0.20029
miR-452-5p	AACUGUUUGCAGAGGAAACUGA	Hsa-Mir-452-v1_5p	consistent seed sequence	other	1.04841	0.677127	1.27344	10.0159	1.3728	18.7128	1.05106	0.756067	1.10758	2.27964	0.840241	5.35577	0.915416	1.7525	1.03998	0.573493	1.02431	0.260679
miR-455-3p	GCAGUCCAUGGGCAUAUACAC	Hsa-Mir-455_3p*	inconsistent seed sequence	other	1.00315	0.0958052	0.965267	1.43905	0.918882	6.88987	1.01869	0.687197	0.980531	1.22211	1.06567	5.17398	1.02629	0.916027	0.988186	0.453772	0.992512	0.169082
miR-4677-3p	UCUGUGAGACCAAAGAACUACU	Hsa-Mir-4677_3p	consistent mature miRNA sequence	other	1.0032	0.288251	1.01296	1.18483	1.01078	1.27567	1.01743	2.54222	1.01176	1.03156	0.996669	0.234451	0.997023	0.175969	0.995711	0.399908	0.999352	0.0397903
miR-486-5p	UCCUGUACUGAGCUGCCCCGAG	Hsa-Mir-486_5p	consistent mature miRNA sequence	other	1.00504	0.312178	1.01721	1.38569	1.01599	1.60106	1.0104	0.647992	1.00732	0.332132	0.989081	1.02746	0.976329	2.12416	0.984405	1.0166	0.988601	0.446496
miR-497-5p	CAGCAGCACACUGUGGUUUGU	Hsa-Mir-15-P1c_5p	consistent seed sequence	other	0.984963	0.691496	0.991037	0.42848	1.02712	1.47302	1.04195	2.90534	1.00747	0.289272	0.992877	0.343055	0.949311	4.47511	0.999755	0.00727795	1.01081	0.3931
miR-500a-3p	AUGCACCUGGGCAAGGAUUCUG	Hsa-Mir-362-P2-v1_3p	consistent seed sequence	other	0.982072	1.19925	1.0578	9.4457	1.06369	11.5231	1.00565	0.262269	1.04915	7.28503	0.954506	6.25209	0.963302	4.03982	1.02622	2.20368	1.00825	0.431146
miR-505-3p	CGUCAACACUUGCUGGUUUCCU	Hsa-Mir-505-v1_3p*	consistent seed sequence	other	0.962345	1.28873	0.984214	0.413343	0.910234	6.43214	0.993735	0.129595	1.07967	3.89229	0.993427	0.142102	0.997746	0.0503631	1.01534	0.357276	0.981299	0.523217
miR-532-3p	CCUCCCACACCCAAGGCUUGCA	Hsa-Mir-188-P2_3p*	consistent mature miRNA sequence	other	0.998671	0.0408375	1.00429	0.193701	1.02533	1.82256	1.03339	2.25768	1.02276	1.19518	1.00223	0.0693641	0.951993	3.67296	1.01322	0.509172	0.999629	0.0109763
miR-532-5p	CAUGCCUUGAGUGUAGGACCGU	Hsa-Mir-188-P2_5p	consistent mature miRNA sequence	other	0.996298	0.774371	0.998744	0.196608	0.996972	0.54976	1.00623	1.13252	1.00093	0.151863	1.00197	0.282858	0.995456	0.870209	1.00028	0.0371168	1.00199	0.256347
miR-542-3p	UGUGACAGAUUGAUAACUGAAA	Hsa-Mir-542-v1_3p	consistent mature miRNA sequence	other	0.986278	1.09929	1.03426	4.732	1.03114	4.26452	0.972584	3.04308	1.01635	1.47463	0.965598	5.5058	0.998541	0.0739146	0.996247	0.189337	0.986736	0.936695
miR-574-3p	CACGCUCAUGCACACACCCACA	Hsa-Mir-574_3p	consistent mature miRNA sequence	other	1.00034	0.0129706	0.992899	0.38751	1.01164	0.818607	1.03889	5.58002	1.01809	1.0998	0.998917	0.0453253	0.950045	6.13437	0.999428	0.0265571	1.00718	0.356235
miR-574-5p	UGAGUGUGUGUGUGUGAGUGUGU	Hsa-Mir-574_5p*	consistent seed sequence	other	1.02397	3.02411	0.989202	1.04892	1.0184	2.66339	0.99745	0.140935	0.968616	6.02179	1.00774	0.678432	1.001	0.0550961	0.980816	2.75018	1.00577	0.379174
miR-576-5p	AUUCUAAUUUCUCCACGUCUUU	Hsa-Mir-576_5p	consistent seed sequence	other	0.987778	0.275238	1.05787	2.39628	1.05878	2.7047	1.04879	1.74845	1.08356	4.58584	0.953122	1.82811	0.92208	4.25257	1.0123	0.28861	1.02617	0.565074
miR-582-3p	UAACUGGUUGAACAACUGAACC	Hsa-Mir-582_3p	consistent seed sequence	other	0.999243	0.0327774	1.00762	0.460489	0.996992	0.163684	1.01901	1.76972	1.01476	1.28572	1.00263	0.137273	0.996733	0.176746	0.986016	1.39588	1.02613	2.97899
miR-584-5p	UUAUGGUUUGCCUGGGACUGAG	Hsa-Mir-584_5p	consistent seed sequence	other	1.01406	1.8992	0.995177	0.411628	1.00175	0.123334	1.00325	0.292648	0.987665	1.63328	1.01384	2.08265	1.00041	0.0280144	0.993308	0.656371	1.0047	0.366816
miR-589-5p	UGAGAACCACGUCUGCUCUGAG	Hsa-Mir-589_5p	consistent seed sequence	other	0.997039	0.746847	1.00296	0.603117	1.00213	0.542571	0.997463	0.70823	0.998342	0.347536	0.997908	0.515509	0.997307	0.614743	0.999137	0.143215	0.998669	0.179707
miR-625-3p	GACUAUAGAACUUUCCCCCUCA	Hsa-Mir-625_3p (MirGeneDB 1.0)	consistent mature miRNA sequence (MirGeneDB 1.0)	other	0.982518	0.911569	1.02182	1.30878	1.02616	1.81229	1.04702	4.20444	1.04403	4.48933	0.985871	0.745544	0.942454	6.4105	1.015	0.661545	0.997765	0.0630882
miR-628-5p	AUGCUGACAUAUUUACUAGAGG	Hsa-Mir-628_5p	consistent mature miRNA sequence	other	0.981421	0.380685	1.11752	5.34159	1.14455	7.28724	0.984013	0.347289	1.07757	3.00243	0.87607	9.02097	0.971787	0.648304	1.02439	0.567875	0.972155	0.715246
miR-652-3p	AAUGGCGCCACUAGGGUUGUG	Hsa-Mir-652_3p	consistent mature miRNA sequence	other	0.951861	1.8883	1.06107	4.38436	1.08397	7.7128	1.04863	2.82471	1.05106	1.63032	0.958313	1.49921	0.916721	5.69203	1.02627	0.833042	1.02191	0.465101
miR-660-5p	UACCCAUUGCAUAUCGGAGUUG	Hsa-Mir-188-P3_5p	consistent seed sequence	other	1.00669	1.91563	0.999036	0.103469	1.00856	1.25924	1.00882	1.25718	1.00719	1.48104	1.00147	0.234064	0.997967	0.182655	1.00065	0.109605	1.00812	1.23227
miR-7-1-3p	CAACAAAUCACAGUCUGCCAUA	Hsa-Mir-7-P1_3p*	consistent mature miRNA sequence	other	1.02315	1.91109	0.967343	4.27085	0.978114	2.17531	1.01405	0.806646	0.979608	2.04966	1.01347	1.01052	0.996728	0.136888	0.978019	1.95482	1.02385	2.01029
miR-708-3p	CAACUAGACUGUGAGCUUCUAG	Hsa-Mir-28-P3_3p*	consistent seed sequence	other	0.990343	0.601993	1.0121	0.643437	1.032	2.45259	0.995498	0.224771	1.01831	1.7251	0.959207	4.15	0.987861	0.534743	0.99454	0.259151	1.01992	1.32547
miR-708-5p	AAGGAGCUUACAAUCUAGCUGGG	Hsa-Mir-28-P3_5p	consistent mature miRNA sequence	other	0.984928	0.538276	1.02605	1.35616	1.05045	4.30863	1.04862	2.45976	1.03665	2.32018	0.976923	0.96635	0.963681	1.89287	1.03496	1.37714	1.0138	0.387898
miR-744-3p	CUGUUGCCACUAACCUCAACCU	Hsa-Mir-744_3p*	consistent seed sequence	other	1.00153	0.164547	0.999484	0.0666283	0.998932	0.149092	1.00776	1.10984	1.00375	0.759358	1.00326	0.523755	0.997491	0.401866	1.00262	0.370223	1.00261	0.580976
miR-769-5p	UGAGACCUCUGGGUUCUGAGCU	Hsa-Mir-769_5p	consistent mature miRNA sequence	other	1.05647	1.41562	1.21103	11.7465	1.36253	29.4833	1.02337	0.400585	0.993111	0.105037	0.856254	7.76701	0.948936	1.20557	0.952367	1.32644	1.08257	2.33112
miR-874-3p	CUGCCCUGGCCCGAGGGACCGA	Hsa-Mir-874_3p	consistent seed sequence	other	0.98846	0.553164	0.98975	0.409569	0.981451	1.07959	1.03493	2.21643	1.00928	0.406874	1.01851	0.888421	0.982494	0.804321	1.01452	0.627257	1.01996	0.925409
miR-9-5p	UCUUUGGUUAUCUAGCUGUAUGA	Hsa-Mir-9-P1_5p, Hsa-Mir-9-P2_5p, Hsa-Mir-9-P3_5p	consistent mature miRNA sequence	other	0.971263	3.0992	1.00199	0.0977103	0.970802	3.55617	0.98968	0.624803	1.05156	7.83485	1.01163	0.627492	0.979842	1.36489	1.00445	0.218673	0.985033	1.09864
miR-92a-3p	UAUUGCACUUGUCCCGGCCUGU	Hsa-Mir-92-P1a_3p, Hsa-Mir-92-P1b_3p	consistent mature miRNA sequence	other	0.998545	0.349815	1.00189	0.52717	1.00456	1.7686	1.00367	1.20142	1.00303	0.900034	0.993411	3.20785	0.994023	2.27444	0.995563	1.62826	1.00033	0.0571918
miR-92b-3p	UAUUGCACUCGUCCCGGCCUCC	Hsa-Mir-92-P1c_3p	consistent mature miRNA sequence	other	1.00096	0.087662	0.998967	0.0994102	1.00623	1.42034	1.0055	0.88419	0.99756	0.355956	0.995223	0.707127	0.986204	2.84863	0.999884	0.0118977	0.99969	0.0309066
miR-93-3p	ACUGCUGAGCUAGCACUUCCCG	Hsa-Mir-17-P1c_3p*	consistent seed sequence	other	0.999633	0.00513392	1.01924	0.300676	1.06518	2.16986	1.09894	3.44717	1.04597	1.19515	0.973839	0.518816	0.947683	1.26341	0.99128	0.143668	1.01923	0.367232
miR-93-5p	CAAAGUGCUGUUCGUGCAGGUAG	Hsa-Mir-17-P1c_5p	consistent mature miRNA sequence	other	0.992106	5.37608	0.998182	0.653679	0.992566	4.84244	1.00346	1.345	1.01042	9.27367	1.00162	0.440701	0.994777	2.30351	1.00168	0.491871	0.997094	1.06428
miR-98-5p	UGAGGUAGUAAGUUGUAUUGUU	Hsa-Let-7-P2b3_5p	consistent mature miRNA sequence	other	1.003	0.414725	0.999622	0.0492064	1.00745	1.92096	1.00403	0.488818	0.997691	0.391443	0.999116	0.130127	0.99239	1.70935	0.996369	0.54979	1.00338	0.473253
miR-99a-5p	AACCCGUAGAUCCGAUCUUGUG	Hsa-Mir-10-P2c_5p	consistent mature miRNA sequence	other	1.00972	0.405816	1.022	1.6663	1.06096	7.27778	1.05793	6.12742	1.0264	2.09981	0.985991	0.694031	0.937825	6.05548	1.0112	0.47761	1.01096	0.415231
miR-99b-3p	CAAGCUCGUGUCUGUGGGUCCG	Hsa-Mir-10-P2b_3p*	consistent mature miRNA sequence	other	0.998164	0.553395	0.998544	0.404286	0.998371	0.464781	0.999741	0.0563857	1.00358	1.38841	0.998041	0.549388	0.996795	1.0213	0.99868	0.360183	0.999207	0.176182
